# Supplementary material for: Variations in VOCs Emissions and Their O3 and SOA Formation Potential among Different Ages of Plant Foliage
Source: Toxics. 2023 Jul 25;11(8):645. doi: 10.3390/toxics11080645 (PMC10458546; doi:10.3390/toxics11080645)
Supplement: Supplementary file 1 [file toxics-11-00645-s001.zip]

Archive with 1 entries (1 files):
- toxics-2490218-supplementary.pdf
